# Supplementary material for: C-Axis Textured, 2–3 μm Thick Al0.75Sc0.25N Films Grown on Chemically Formed TiN/Ti Seeding Layers for MEMS Applications
Source: Sensors (Basel). 2022 Sep 17;22(18):7041. doi: 10.3390/s22187041 (PMC9504120; doi:10.3390/s22187041)
Supplement: Supplementary file 1 [file sensors-22-07041-s001.zip]

Archive with 1 entries (1 files):
- sensors-1522085-supplementary.pdf
